# Supplementary material for: Periostin Is a Key Niche Component for Wound Metastasis of Melanoma
Source: PLoS One. 2015 Jun 17;10(6):e0129704. doi: 10.1371/journal.pone.0129704 (PMC4471156; doi:10.1371/journal.pone.0129704)
Supplement: S2 Table — (XLSX) [file pone.0129704.s010.xlsx]

## Sheet: Sheet1
Table S2. List of genes contained in clusters with high enrichment scores (>3) associated with the metastatic lesion
of the patient as identified by gene clustering analysis with DAVID software.
Database code	Biological process	Count	P Value	Genes
Cluster 1: Enrichment Score: 7.68
GO:0048066	pigmentation during development	12	2.6e-11	CITED, DCT, EDNRB, GPR143, MITF, MLPH, OCA2, PAX3, SLC45A2, SOX10, TYR, TYRP1
GO:0043473	pigmentation	14	4.4e-09	CITED, DCT, DOCK7, EDNRB, GPR143, MITF, MLPH, OCA2, PAX3, SILV, SLC45A2, SOX10, TYR, TYRP1
GO:0030318	melanocyte differentiation	7	9.4e-07	CITED, EDNRB, MITF, MLPH, OCA2, SOX10, TYRP1
GO:0050931	pigment cell differentiation	7	1.5e-06	CITED, EDNRB, MITF, MLPH, OCA2, SOX10, TYRP1
Cluster 2: Enrichment Score: 4.22
GO:0016477	cell migration	22	2e-05	CEACAM1, COL5A1, CTHRC1, EDNRB, ETS, FN1, IL6, IL8, ISL1,MET, MYH10, NKX2-3, NR2F1, NR2F2, NR4A2, PAX3, POU3F2, PLAT, SCG2,SDCBP, TNS3, ZEB2
GO:0051674	localization of cell	23	3.2e-05	CEACAM1, COL5A1, CTHRC1, EDNRB, ETS, FN1, IL6, IL8, ISL1, MET, MYH10, NKX2-3, NR2F1, NR2F2, NR4A2, PAX3, PLAT, POU3F2, SATB2, SCG2, SDCBP, TNS3, ZEB2
GO:0048870	cell motility	23	3.2e-05	CEACAM1, COL5A1, CTHRC1, EDNRB, ETS, FN1, IL6, IL8, ISL1, MET, MYH10, NKX2-3, NR2F1, NR2F2, NR4A2, PAX3, PLAT, POU3F2, SATB2, SCG2, SDCBP, TNS3, ZEB2
GO:0006928	cell motion	27	0.00053	CEACAM1, COL5A1, CTHRC1, EDNRB, ETS, FN1, IL6, IL8, ISL1, L1CAM, MET, MYH10, NKX2-3, NR2F1, NR2F2, NR4A2, NRXN3, PAX3, PLAT, POU3F2, PTPRM, SATB2, SCG2, TNS3, ZEB2, SEMA6A, SDCBP,
Cluster 3: Enrichment Score: 3.06
GO:0048706	embryonic skeletal system development	10	0.00022	ALX1, CHST11, COL1A1, COL11A1, EYA1, HOXB3, HOXB7, HOXD1, HOXD3, SATB2
GO:0048568	embryonic organ development	15	0.00024	ALDH1A3, ALX1, CHST11, CITED1, COL11A, EYA1, FOXD3, FOXF2, HOXB3, HOXB7, HOXD3, NR4A3, PKD2, SATB2, SPRY2
GO:0043009	chordate embryonic development	21	0.0007	ALX1, ARNT2, CHST11, CITED1, COL1A1, COL11A, EYA1, FOXD3, GATA6, HOXB3, HOXB7, HOXD1, HOXD3, LEF1, MYH10, PAX3, PKD2, SATB2, SOX10, TGFB1I1, ZEB2
GO:0048598	embryonic morphogenesis	20	0.00071	ACVR2B, ALX1, CHST11, CTNNB1, COL11A1, EYA1, HOXB3, HOXB7, HOXD13, HOXD3, LEF1, LHX1, NR4A3, PAX3, SATB2, SPRY2, TGFB1I1, ZEB2
GO:0009792	embryonic development ending in birth or egg hatching	21	0.00079	ACVR2B, ALX1, CHST11, CITED, COL1A1, COL11A1, EYA1, FOXD3, GATA6, HOXB3, HOXB7, HOXD1, HOXD3, LEF1, MYH10, PAX3, PKD2, SATB2, SOX10, TGFB1I1, ZEB2
GO:0048704	embryonic skeletal system morphogenesis	8	0.00083	ALX1, CHST11, COL11A1, EYA1, HOXB3, HOXB7, HOXD3, SATB2
GO:0048705	skeletal system morphogenesis	11	0.00091	ACVR2B, ALX1, CHST11, COL1A1, COL11A1, EYA1, GHR, HOXB3, HOXB7, HOXD3, SATB2
GO:0001501	skeletal system development	20	0.0011	ACVR2B, AEBP1, ALX1, CHST11, COL1A1, COL11A1, CTNNB1, EYA1, GHR, GPNMB, HOXB3, HOXB7, HOXD1, HOXD13, HOXD3, POSTN, SATB2, SPP1, STC1
GO:0048562	embryonic organ morphogenesis	11	0.0033	ALX1, ALDH1A3, CHST11, COL11A1, EYA1, HOXB3, HOXB7, HOXD3, NR4A3, SATB2, SPRY2
GO:0051216	cartilage development	8	0.0038	ALX1, CHST11, COL1A1, COL11A1, HOXB3, HOXD3, GHR, SATB2
